# Supplementary material for: Compliant-Control-Based Assisted Walking with Mobile Manipulator
Source: Biomimetics (Basel). 2024 Feb 9;9(2):104. doi: 10.3390/biomimetics9020104 (PMC10886938; doi:10.3390/biomimetics9020104)
Supplement: Supplementary file 1 [file biomimetics-09-00104-s001.zip]

Archive with 1 entries (1 files):
- biomimetics-2672251-supplementary.mp4
